# Supplementary material for: The role of noise in self-organized decision making by the true slime mold Physarum polycephalum
Source: PLoS One. 2017 Mar 29;12(3):e0172933. doi: 10.1371/journal.pone.0172933 (PMC5371312; doi:10.1371/journal.pone.0172933)
Supplement: S1 File — In the supporting python script licensed under the GPL license, data used within this publication is generated or read from file. (PY) [file pone.0172933.s001.py]

#!/opt/local/bin/python
#
# Copyright (C) 2016, Cedrick Ansorge (cedrick@posteo.de)  
#
#  This is a supplementary program to the PLOS submission by Meyer, Ansorge, Nakagaki 
#  (Provide reference here) it performs the following 
#    - Euler-Maruyama integration of a two-path Tero-Kobayashi model  (calc_data)
#    - equation-free analysis of the output (calc_stats)
#    - Euler-Maruyama integration of a corresponding one-dimensional model (calc_1d)
#    - generation of the figures for the publication 
# 
#   This program is free software: you can redistribute it and/or modify
#   it under the terms of the GNU General Public License as published by
#   the Free Software Foundation, either version 3 of the License, or
#   (at your option) any later version.
#
#   This program is distributed in the hope that it will be useful,
#   but WITHOUT ANY WARRANTY; without even the implied warranty of
#   MERCHANTABILITY or FITNESS FOR A PARTICULAR PURPOSE.  See the
#   GNU General Public License for more details.
#
#   You should have received a copy of the GNU General Public License
#   along with this program.  If not, see <http://www.gnu.org/licenses/>.


from scipy.interpolate import interp1d   
import numpy as np
import matplotlib.pyplot as plt
import time 
import datetime 

print '-------------------------------DISCLAIMER---------------------------------------'
print ' '
print 'sim.py  Copyright (C) 2016 Cedrick Ansorge (cedrick@posteo.de)'
print ' '
print '    This program comes with ABSOLUTELY NO WARRANTY; for details, please consider'
print '    the GNU General Public License. This is free software, and you are welcome'
print '    to redistribute it under the conditions provided by the GNU General Public '
print '    License. '
print '--------------------------------------------------------------------------------'
print '' 

################################################################################
# GLOBAL CONSTANTS
pi      = np.pi
pi2     = 2.*pi

################################################################################
# SCRIPT PARAMETERS
calc_full = 0   # simulate the full model
calc_stats= 0   # calculate statistics for the full model
calc_1d   = 0   # simulate reduced (1D) model
# Always done: 
#   Calculation of splitting probabilities 
#   Integration of deterministic 2D model 
#   Integration of deterministic 1D model 
plot_figs = 0   # plot figures

################################################################################
# SIMULATION PARAMETERS 
#  - of the equations defining the full system
delta    = 1               # shrinking factor
epsilon  = 0.2             # feedback parameter
br       = [pi,  1.5*pi]   # begin of lighting within each period
beta     = [0.25,0.60]     # intensity of lighting within each period
omega    = 10              # angular frequency of lighting
c_sigma  = 0.05            # noise parameter of the stochastic Tero-Kobayashi model 

#  - for the simulation of the full system
y_init = [0.5,1]           # initial state of the system in D1-D2 space
t_init = 0.       
t_end  = 100.*pi2
N_bin  = 51                # Number of bins for equation-free analysis 
N_iter = int(16*omega*t_end/pi) # Number of iterations per sample (--> adapt to t_end - t_init!) 
                           # 16 iterations per lighting cycle 
N_sim  = 5000              # Number of samples 

#  - for the simulation of the 1D system  
y_init_1d = y_init
N_sim_1d  = 500
t_end_1d  = 100.*pi2
t_init_1d = 0. 
N_iter_1d = int(16*omega*t_end_1d/pi)

################################################################################
# PLOT PARAMETERS 
MAJOR_TICK_LEN  = 5 
MAJOR_TICK_WIDTH= 2 
PLT_FIG_SIZE = (7,6)  
PLT_FIG_SIZE_WIDE=(10,6)
PLT_AXES_POS = [0.15,0.1,0.81,0.85] 
PLT_OUT_FORMAT='pdf'
plt.rcParams.update({'font.size':16, 'font.family':'serif'}) 

if calc_full == 0 and calc_1d == 0 and calc_stats == 0 and plot_figs == 0: 
    print 'Noting to be done. You are either all-set or want to adapt the parameters in the script header'  
    quit() 
    


def corr(x): 
    return (x[0]-x[1])/(x[0]+x[1])


def forc_mode(t): 
    tm=np.mod(omega*t,pi2) 
    if ( tm < br[0] ): 
        return 0 
    elif (tm < br[1] ) :
        return 1 
    else: 
        return 2 

def forc(i,t):  
    tm=np.mod(omega*t,pi2) 
    if ( tm < br[i] ): 
        return 0 
    else :
        return beta[i]


def mu(y, t):  
    q = [ (y_loc/np.sum(y) )**2 for y_loc in y ]  
    d = [- (delta+forc(i,t))*y[i] + (1+epsilon) * q[i]/(epsilon+q[i]) for i in range(len(y)) ] 
    return d 

def sigma(y,t): 
    
    return [ c_sigma for x in y ]

dt   = float(t_end - t_init) / N_iter
t    = np.arange(t_init, t_end, dt)

if calc_full == 1: 

    print 'Euler-Maruyama integration of modified Tero-Kobayashi Model'  
    
    dW   = lambda dt: [ np.random.normal(loc = 0.0, scale = np.sqrt(dt)) for i in range(2)]

    y    = np.zeros([N_iter,2]) 
    y_avg= np.zeros([N_iter,2,3]) 
    c_arr= np.zeros([3,N_iter,N_sim])

    for i_sim in range(N_sim):   
        if np.mod(i_sim,50) == 0:
            ts=time.time()
            st = datetime.datetime.fromtimestamp(ts).strftime('%Y-%m-%d %H:%M:%S')
            print '   {} sample {}/{}'.format(st,i_sim,N_sim) 
        y[:,:] = 0.
        y[0,:] = y_init 
        c_arr[:,0,i_sim] = [y[0,0],y[0,1],corr(y[0])] 
        for i in xrange(1, t.size): 
            if y[i-1,0] > 0 and y[i-1,1] > 0: 
                a = mu(y[i-1], (i-0.5) * dt)
                b = sigma(y[i-1], (i-0.5) * dt) 
            
                y[i] =  [ y[i-1,j] + a[j] * dt + b[j] * dW(dt)[j] for j in range(len(y[i])) ]   
                y[i] =  [ np.amax([0,x]) for x in y[i] ] 
                y_avg[i,:,1] += y[i]
                y_avg[i,:,2] += y[i]**2 
            else: 
                a = mu(y[i-1], (i-1) * dt)
                b = 0.
                
                y[i] =  [ y[i-1,j] + a[j] * dt  for j in range(len(y[i])) ]   
                y[i] =  [ np.amax([0,x]) for x in y[i] ] 
                y_avg[i,:,1] += y[i]
                y_avg[i,:,2] += y[i]**2  
                if y[i,0] == y[i-1,0] and y[i,1] == y[i-1,1]:  
                    y[i:] = y[i-1]
                    y_avg[i:,:,1] += y[i] 
                    y_avg[i:,:,2] += y[i]**2 
                    break 
            c_arr[:,i,i_sim] = [y[i,0],y[i,1],corr(y[i])]
    c_arr.tofile('cdata') 
 
if calc_stats == 1:  
    print 'Equation-free analysis' 
    print '(estimation of drift- and noise functions from full data set)' 
    if calc_full == 0: 
        c_arr=np.fromfile('cdata').reshape([3,N_iter,N_sim]) 

    # Calculate drift term for 1D model

    cdrift = np.zeros([3,N_bin])
    sdrift = np.zeros([3,N_bin])
    ndrift = np.zeros([3,N_bin]) 
    cmean  = np.zeros([2,N_iter])
    c=np.arange(-1.0,1.04,2./(N_bin-1))

    cmean[0,0] = (y_init[0]-y_init[1])/(y_init[0]+y_init[1]) 
    cmean[1,0] = 0. 
    for i_t in xrange(1,t.size-1,1): 
        if ( np.mod(i_t,200) == 0 ) :
            ts=time.time()
            st = datetime.datetime.fromtimestamp(ts).strftime('%Y-%m-%d %H:%M:%S')
            print '   {}: Iteration {}/{}'.format(st,i_t,t.size)
        tmod = np.mod( (10.* (i_t-0.5) ) *dt,pi2) 
        if ( tmod < br[0] ): 
            imod = 0
        elif ( tmod < br[1] ):  
            imod = 1 
        else: 
            imod = 2
        for i_sim in range(N_sim):  
            cbin = int ( (c_arr[2,i_t-1,i_sim] + 1.)*25.) 
            dum = (c_arr[2,i_t,i_sim] - c_arr[2,i_t-1,i_sim])/dt
            cdrift[imod,cbin] += dum
            sdrift[imod,cbin] += dum**2
            ndrift[imod,cbin] += 1  
        cmean[0,i_t] += np.mean(c_arr[2,i_t,:]) 
        cmean[1,i_t] += np.std(c_arr[2,i_t,:]) 

    cdrift /= ndrift 
    sdrift -= cdrift**2 
    sdrift /= ndrift**2 
    
    cdrift.tofile('cdrift') 
    sdrift.tofile('sdrift')  
    cmean.tofile('cmean') 


# read data if they have not been generated above
if calc_full == 0: 
    cdrift=np.fromfile('cdrift').reshape([3,N_bin]) 
    sdrift=np.fromfile('sdrift').reshape([3,N_bin])    
    c=np.arange(-1.0,1.04,2./(N_bin-1))
    cmean =np.fromfile('cmean').reshape([2,N_iter])   


dt_1d   = float(t_end_1d - t_init_1d) / N_iter_1d
t_1d    = np.arange(t_init_1d, t_end_1d, dt_1d)
#s_loc=np.sqrt(sdrift)/dt

drift_inter  = [ interp1d(c,cdrift[i,:]) for i in range(3)]  
drift_inter_m= interp1d(c,br[0]/pi2*cdrift[0,:]+(br[1]-br[0])/pi2*cdrift[1,:] + (1-br[1]/pi2)*cdrift[2,:])
noise_inter  = [ interp1d(c,np.sqrt(sdrift[i,:])) for i in range(3)] 
noise_inter_m= interp1d(c,br[0]/pi2*sdrift[0,:]+(br[1]-br[0])/pi2*sdrift[1,:] + (1-br[1]/pi2)*sdrift[2,:])

if calc_1d == 1: 
    print 'Euler-Maruyama Integration of [simplified] 1D Model'

    data_1d = np.zeros([N_iter_1d,N_sim_1d]) 
    data_1d[0,:] = ( y_init_1d[0]-y_init_1d[1] ) / (y_init_1d[0] + y_init_1d[1] ) 

    for i_sim in range(N_sim_1d):   
        if ( np.mod(i_sim,10) == 0 ): 
            ts=time.time()
            st = datetime.datetime.fromtimestamp(ts).strftime('%Y-%m-%d %H:%M:%S')
            print '   {}: Sample {}/{}'.format(st,i_sim,N_sim_1d)
        d = data_1d[:,i_sim]  
        for i_t in range(1,t_1d.size,1):     

            rtime = (i_t-1)*dt_1d
            m = forc_mode((i_t-0.5)*dt_1d)
            if ( np.abs(d[i_t-1]) < 1. ):
                a=drift_inter[m](d[i_t-1])
                b=0.05 # noise_inter[m](d[i_t-1])
                dW = np.random.normal(loc = 0.0, scale = np.sqrt(dt_1d)) 
                d[i_t] = d[i_t-1] + a*dt_1d  + b*dW
            else : 
                d[i_t] = np.sign(d[i_t-1]) 
        data_1d[:,i_sim] = d   
    
    data_1d.tofile('c_1d') 


if ( calc_1d == 0 ) : 
    data_1d = np.fromfile('c_1d').reshape([N_iter_1d,N_sim_1d]) 


print 'Calculating Exit probabilities for +1/-1 from Fokker-Planck equation' 
    
cdelta=0.01
c_fine=np.arange(-1,1,cdelta)    
N_c   = len(c_fine)
phi   =np.zeros(N_c)
pstat =np.zeros(N_c)


sigma_exp=2
for i in range(N_c-2):
    c_loc = (c_fine[i]+c_fine[i-1])/2. 
    m1 = drift_inter_m(c_loc)
    m2 = c_sigma**sigma_exp
    phi[i+1] = phi[i] - 2*m1/m2*cdelta 
psi=np.exp(phi) 


# calculate transition probabilities 

p_pls=np.zeros(N_c) 
p_min=np.zeros(N_c) 

# integral in denominator is independent of c  
denom =0.
for ii in range(N_c): 
    denom += psi[ii]*cdelta

for i in range(N_c): 
    x=c_fine[i] 
    
    # calculate p_1(x) [probability of process to transition to state x=1]   
    pdum1=0; pdum2=0;
    for ii in range(i): 
        pdum1 += psi[ii]*cdelta
    for ii in range(i,N_c): 
        pdum2 += psi[ii]*cdelta
    p_pls[i] = pdum1/denom 
    p_min[i] = pdum2/denom 
       
phi_max = np.amax(phi) 
phi_min = np.amin(phi) 

phi_norm= phi / (phi_max-phi_min)  
phi_norm=phi_norm-phi_norm[N_c-2]


print 'Integration of deterministic 2D [full] model' 

det_2d = np.zeros([t.size,2])  
det_2d[0,:] = y_init 
for i in range(1,t.size,1): 
    if det_2d[i-1,0] > 0 and det_2d[i-1,1] > 0: 
        a = mu(det_2d[i-1], (i-0.5) * dt)
        b = [0.,0.]
        
        det_2d[i] =  [ det_2d[i-1,j] + a[j] * dt + b[j] * 0. for j in range(len(det_2d[i])) ]   
        det_2d[i] =  [ np.amax([0,x]) for x in det_2d[i] ] 
    else: 
        a = mu(det_2d[i-1], (i-1) * dt)
        b = 0.
        
        det_2d[i] =  [ det_2d[i-1,j] + a[j] * dt  for j in range(len(det_2d[i])) ]   
        det_2d[i] =  [ np.amax([0,x]) for x in det_2d[i] ] 
        if det_2d[i,0] == det_2d[i-1,0] and det_2d[i,1] == det_2d[i-1,1]:  
            det_2d[i:] = det_2d[i-1]
            break 
    

print 'Integration of deterministic 1D [EFA-reduced] model' 

det_1d = np.zeros(t_1d.size) 
det_1d[0]=-0.33
for i_t in range(1,t_1d.size,1):     
    
    rtime = (i_t-1)*dt_1d
    m = forc_mode((i_t-0.5)*dt_1d)
    if ( np.abs(det_1d[i_t-1]) < 1. ):
        a=drift_inter[m](det_1d[i_t-1])
        b=0; noise_inter[m](det_1d[i_t-1])**2
        dW = np.random.normal(loc = 0.0, scale = np.sqrt(dt_1d)) 
        det_1d[i_t] = det_1d[i_t-1] + a*dt_1d  + b*dW
    else : 
        det_1d[i_t] = np.sign(det_1d[i_t-1]) 


if plot_figs == 1: 
     
    print 'Plotting figures...' 

    oname='splitting_prob.{0}'.format(PLT_OUT_FORMAT)
    print '    splitting probabilities -->{}'.format(oname) 
    fig=plt.figure(figsize=PLT_FIG_SIZE_WIDE) 
    ax=fig.add_axes([0.1,0.1,0.88,0.89])
    ax.plot(c_fine, p_pls,              lw=4, ls=':',  label=r'$p_{+1}(c)$')  
    ax.plot(c_fine, p_min,              lw=4, ls='--', label=r'$p_{-1}(c)$') 
    ax.plot(c_fine[:-1], phi_norm[:-1], lw=2, ls='-',  label=r'$\Phi_\mathrm{norm}(c)$') 
    plt.ylim(-0.05,1.15)
    lg=plt.legend(loc=1) 
    lg.get_frame().set_linewidth(0.0)
    plt.xlabel('c')
    plt.tick_params(which='major',length=MAJOR_TICK_LEN, width=MAJOR_TICK_WIDTH) 
    plt.savefig(oname,format=PLT_OUT_FORMAT)


    # Plot correctncess measure and variance of full vs. 1D system 
    #  
    oname='correctness_2.{0}'.format(PLT_OUT_FORMAT)
    print '    correctness inset -->{}'.format(oname) 
    c=np.arange(-1.0,1.04,0.04)
    c_2d=(det_2d[:,0]-det_2d[:,1])/(det_2d[:,0]+det_2d[:,1])
    fig=plt.figure(figsize=PLT_FIG_SIZE)  
    ax=fig.add_axes(PLT_AXES_POS)  

    # 2D [Full] Model 
    nskip=1
    iend=1600
    ax.plot(t[:iend:nskip]/pi2,cmean[0,:][:iend:nskip],                lw=2, c='black', ls='-',  label=r'$\langle c_\mathrm{full,stoch}\rangle$') 
    ax.plot(t[:iend:nskip]/pi2,cmean[1,:][:iend:nskip],                lw=1, c='black', ls='--', label=r'$\sigma_\mathrm{full,stoch}$') 
    ax.plot(t[:iend:nskip]/pi2,c_2d[:iend:nskip],                      lw=2, c='black', ls='-',  label=r'$c_\mathrm{full,det}$', alpha=0.4)  

    # 1D [REDUCED] Model
    ax.plot(t_1d[:iend:nskip]/pi2,np.mean(data_1d[:,:],1)[:iend:nskip],lw=2, c='red',   ls='-',  label=r'$\langle c_\mathrm{1D,stoch}\rangle$') 
    ax.plot(t_1d[:iend:nskip]/pi2,np.std(data_1d[:,:],1)[:iend:nskip], lw=1, c='red',   ls='--', label=r'$\sigma_\mathrm{1D,stoch}$') 
    ax.plot(t_1d[:iend:nskip]/pi2,det_1d[:iend:nskip],                 lw=2, c='red',   ls='-',  label=r'$c_\mathrm{1D,det}$',alpha=0.4) 
    
    plt.xlabel(r'$t/2\pi$')
    lg=plt.legend(loc='lower right',fontsize=16) 
    lg.get_frame().set_linewidth(0.0)
    ax.set_yticks([-0.4,-0.2,0.0,0.2,0.4])      
    plt.ylim(-0.45,0.45)
    plt.grid(True,lw=0.5,alpha=.5,c='black',ls='--')     
    plt.tick_params(which='major',length=MAJOR_TICK_LEN, width=MAJOR_TICK_WIDTH) 
    plt.savefig(oname,format=PLT_OUT_FORMAT)
    plt.close('all')


    ################################################################################
    oname='correctness.{}'.format(PLT_OUT_FORMAT)
    print '    correctness for full time range --> {0}'.format(oname) 
    fig=plt.figure(figsize=PLT_FIG_SIZE)  
    ax=fig.add_axes(PLT_AXES_POS)  

    # 2D [Full] Model 
    nskip=16
    iend=32000
    ax.plot(t[:iend:nskip]/pi2,cmean[0,:][:iend:nskip],                lw=2, c='black', ls='-',  label=r'$\langle c_\mathrm{full,stoch}\rangle$') 
    ax.plot(t[:iend:nskip]/pi2,cmean[1,:][:iend:nskip],                lw=1, c='black', ls='--', label=r'$\sigma_\mathrm{full,stoch}$') 
    ax.plot(t[:iend:nskip]/pi2,c_2d[:iend:nskip],                      lw=2, c='black', ls='-',  label=r'$c_\mathrm{full,det}$', alpha=0.4)  

    # 1D [REDUCED] Model
    ax.plot(t_1d[:iend:nskip]/pi2,np.mean(data_1d[:,:],1)[:iend:nskip],lw=2, c='red',   ls='-',  label=r'$\langle c_\mathrm{1D,stoch}\rangle$') 
    ax.plot(t_1d[:iend:nskip]/pi2,np.std(data_1d[:,:],1)[:iend:nskip], lw=1, c='red',   ls='--', label=r'$\sigma_\mathrm{1D,stoch}$') 
    ax.plot(t_1d[:iend:nskip]/pi2,det_1d[:iend:nskip],                 lw=2, c='red',   ls='-',  label=r'$c_\mathrm{1D,det}$',alpha=0.4) 
    
    plt.xlabel(r'$t/2\pi$')
    lg=plt.legend(loc='lower right',fontsize=16) 
    lg.get_frame().set_linewidth(0.0)
    ax.set_yticks([-0.4,-0.2,0.0,0.2,0.4,0.6,0.8]) 
    plt.ylim(-0.45,0.9) 
    plt.tick_params(which='major',length=MAJOR_TICK_LEN, width=MAJOR_TICK_WIDTH) 
    plt.grid(True,lw=0.5,alpha=.5,c='black',ls='--')     
    plt.savefig(oname,format=PLT_OUT_FORMAT)
    plt.close('all')


    # Plot drift as a function of correctness
    # 
    oname='drift.{0}'.format(PLT_OUT_FORMAT)
    print '    drift function from EFA -->{0}'.format(oname) 
    fig=plt.figure(figsize=PLT_FIG_SIZE)  
    ax=fig.add_axes(PLT_AXES_POS)
    ax.plot(c,br[0]/pi2*cdrift[0,:] + (br[1]-br[0])/pi2*cdrift[1,:] + (1-br[1]/pi2)*cdrift[2,:],lw=2,label=r'$\mathrm{weighted}$',c='black')  
    # 
    c_all = np.arange(-1,1,0.01)
    ax.plot(c,cdrift[0,:],'s',label=r'$0<\tau<\pi$',      c='red',    markeredgecolor='red')  
    ax.plot(c_all,drift_inter[0](c_all),ls='-',lw=1,c='red',alpha=0.5)
    ax.plot(c,cdrift[1,:],'x',lw=2,label=r'$\pi<\tau<1.5\pi$', c='blue',   markeredgecolor='blue') 
    ax.plot(c_all,drift_inter[1](c_all),ls='-',lw=1,c='blue',alpha=0.5)
    ax.plot(c,cdrift[2,:],'o',lw=2,label=r'$1.5\pi<\tau<2\pi$',c='orange', markeredgecolor='orange') 
    ax.plot(c_all,drift_inter[2](c_all),ls='-',lw=1,c='orange',alpha=0.5)
    ax.plot(c,c*0,c='black',lw=1) 
    plt.xlim(-1,1)
    lg=plt.legend(loc='lower right',framealpha=1.0,fontsize=15) 
    lg.get_frame().set_linewidth(0.0) 
    plt.xlabel(r'$c$') 
    plt.ylabel(r'$\mu(c)$') 
    ax.set_yticks([-0.2,-0.1,0,0.1,0.2]) 
    plt.tick_params(which='major',length=MAJOR_TICK_LEN, width=MAJOR_TICK_WIDTH) 
    plt.grid(True,lw=0.5,alpha=.5,c='black',ls='--')     
    plt.savefig('drift.pdf',format=PLT_OUT_FORMAT)
    plt.close('all')


    # Plot noise as a function of correctness 
    #   
    oname='noise.{}'.format(PLT_OUT_FORMAT)
    print '    noise function from EFA --> {}'.format(oname) 
    fig=plt.figure(figsize=PLT_FIG_SIZE)   
    ax=fig.add_axes(PLT_AXES_POS)   
    # s_loc = np.sqrt(sdrift)/dt 
    s_loc = np.sqrt(sdrift)
    ax.plot(c,(0.5*s_loc[0,:] + 0.25*s_loc[1,:] + 0.25*s_loc[2,:])*1,lw=2,label=r'$\mathrm{weighted}$',c='black')  
    #
    ax.plot(c,s_loc[0,:],'s',lw=2,label=r'$0<\tau<\pi$',c='red',markeredgecolor='red') 
    ax.plot(c,s_loc[1,:],'x',lw=2,label=r'$\pi<\tau<1.5\pi$',c='blue',markeredgecolor='blue') 
    ax.plot(c,s_loc[2,:],'o',lw=2,label=r'$1.5\pi<\tau<2\pi$',c='orange',markeredgecolor='orange')  

    ax.plot(c,c*0,c='black',lw=1)    
    lg=plt.legend(loc='best',framealpha=1.0,fontsize=15) 
    lg.get_frame().set_linewidth(0.0) 
    plt.xlabel(r'$c$') 
    plt.ylabel(r'$\sigma(c)$')   
    plt.xlim(-1,1) 
    plt.tick_params(which='major',length=MAJOR_TICK_LEN, width=MAJOR_TICK_WIDTH)  
    plt.grid(True,lw=0.5,alpha=0.5,c='black',ls='--')
    plt.savefig(oname,format=PLT_OUT_FORMAT)
    plt.close('all')
