# Supplementary material for: The role of noise in self-organized decision making by the true slime mold Physarum polycephalum
Source: PLoS One. 2017 Mar 29;12(3):e0172933. doi: 10.1371/journal.pone.0172933 (PMC5371312; doi:10.1371/journal.pone.0172933)
Supplement: S2 File — In the supporting python script licensed under the GPL license, data used within this publication is generated or read from file and displayed in form of the figures shown within this publication. (PY) [file pone.0172933.s002.py]

#!/opt/local/bin/python

import matplotlib.pyplot as plt 
from matplotlib.patches import Ellipse, Polygon
import numpy as np 


plot_equilibria=0
plot_system=1

if plot_system ==  1: 

    fig=plt.figure(figsize=(5,5)) 
    ax=fig.add_axes([0.13,0.1,0.85,0.85]) 
    
    plt.plot([0,0.50,0.50,1.00,1.00],[0,    0,    -.25,  -.25,  0],    lw=4,ls='-', c='red', label=r'$\Phi_1(t)$') 
    plt.plot([0,0.50,0.50,1.00,1.00],[-.125,  -.125,  -.125,  -.125,  -.125],  lw=1,ls='--',c='red', label=r'$\langle\Phi_1(t)\rangle$') 
    plt.plot([0,0.75,0.75,1.00,1.00],[0,    0,    -.6, -.6, 0],    lw=1,ls='-', c='blue',label=r'$\Phi_2(t)$') 
    plt.plot([0,0.50,0.50,1.00,1.00],[-.15,-.15,-.15,-.15,-.15],lw=1,ls='--',c='blue',label=r'$\langle\Phi_2(t)\rangle$') 
    ax.set_xticks([0,0.5,0.75,1.0])
    ax.set_xticklabels([r'$0$',r'$br_1$',r'$br_2$',r'$2\pi$'])
    ax.set_yticks([0,-0.25,-0.6]) 
    ax.set_yticklabels([r'$0$',r'$-\beta_1$',r'$-\beta_2$'])
    lg=plt.legend(loc='best') 
    lg.get_frame().set_linewidth(0.0)
    
    plt.xlim(-0.05,1.05) 
    plt.ylim(-0.65,0.05)
    plt.savefig('forcing_modified.pdf',format='pdf') 
    plt.close('all') 

    fig=plt.figure(figsize=(5,5)) 
    ax=fig.add_axes([0.13,0.1,0.85,0.85]) 
    
    eps=0.2
    eps2=2*eps 
    phalf=(1-eps2)/eps2 
    d=np.sqrt(phalf**2-1)  
    a1=0*eps+1.
    a2=phalf+d 
    a3=phalf-d   
  
    beta1=0.25 
    beta2=0.60
    
    plt.xlim(0,2) 
    plt.ylim(0,2)
 
    x=np.arange(0,2,0.01) 

    # unstable equilibria 
    d1_us1= (1+eps) / (eps * (1+a2)*(1+a2) +1 )
    d1_us2= (1+eps) / (eps * (1+a3)*(1+a3) +1 )
    d2_us1= a2*d1_us1
    d2_us2= a3*d1_us2
     
    ext=1.5
    ax.fill_between(x,a2*x,a3*x,color='gray',alpha=0.3)
    ax.plot([1,0.66,                     0.],[0.,          0.66,          1],'s',color='black',markeredgecolor='black',markersize=12) 
    ax.plot([d1_us1,d1_us2],[d2_us1,d2_us2],'s',color='white',markeredgecolor='black',markersize=8) 

    ax.add_patch(Polygon([[0, 0], [ext, ext*(1+beta2)/(1+beta1)*a3], [ext, ext],[ext/a2*(1+beta1)/(1+beta2),ext]],
                          fill=False, hatch=None,color='red'))
    ax.plot([d1_us1/(1+beta1),d1_us2/(1+beta1)],[d2_us1,d2_us2],'o',color='white',markeredgecolor='red',markersize=8) 
    ax.plot([1./(1+beta1),0.66/(1+beta1),           0.],[0.,          0.66,          1],'o',color='red',  markeredgecolor='red',  markersize=10) 

    #ax.add_patch(Polygon([[0, 0], [ext, ext/(1+beta1)*a3], [ext*(1+beta1), ext*(1+beta1)],[ext/a2*(1+beta1),ext]],
    #                      fill=False, hatch=None,color='blue'))
    #ax.add_patch(Polygon([[0, 0], [ext, ext/(1+beta1)*a3], [ext*(1+beta1), ext*(1+beta1)],[ext/a2*(1+beta1),ext]],
    #                      fill=False, hatch=None,color='blue')) # ,[ext/a2*(1+beta1),ext]],
    ax.plot([0,ext],[0,ext/(1+beta1)*a3],c='blue')
    ax.plot([0,ext/a2*(1+beta1)],[0,ext],c='blue')
    ax.plot([0,0.66/(1+beta1),1/(1+beta1)],[1./(1+beta2),0.66/(1+beta2),0], '*',color='blue', markeredgecolor='blue', markersize=10) 
    ax.plot([d1_us1/(1+beta1),d1_us2/(1+beta1)],[d2_us1/(1+beta2),d2_us2/(1+beta2)],'*',color='white',  markeredgecolor='blue',  markersize=10) 


    plt.xlim(0,ext) 
    plt.ylim(0,ext) 
    #ax.plot([0,2],[0,2],                    c='black',ls='-',lw=2)
    #ax.plot([0,2*(1+beta1)],[0,2],          c='red',  ls='-',lw=2)
    #ax.plot([0,2*(1+beta1)],[0,2*(1+beta2)],c='blue' ,ls='-',lw=2) 
    plt.xlabel(r'$D_1$') 
    plt.ylabel(r'$D_2$') 
    plt.savefig('attraction_basins.pdf',format='pdf')


    quit() 
    fig=plt.figure(figsize=(5,5)) 
    ax=fig.add_axes([0.1,0.1,0.8,0.8]) 
    
    q=np.arange(0,1,0.001) 
    for eps in [0,0.1,0.25,0.5,0.8,1.4,2.0,2e5]:
        f = (1+eps) * q**2/(eps+q**2)  
        print f  
        lw_loc=1
        if eps == 0: 
            lw_loc=3 
            
        plt.plot(q,f,ls='-',lw=lw_loc) 
    plt.plot(q,q**2,ls='--',lw=3)
    plt.plot(q,q,ls='--',lw=3)
    plt.show()

if plot_equilibria == 1: 
    eps=np.arange(0.005,0.255,0.005)  
    eps2=2*eps 
    phalf=(1-eps2)/eps2 
    d=np.sqrt(phalf**2-1)  
    a1=0*eps+1.
    a2=phalf+d 
    a3=phalf-d   

    dD1_1=(1+eps)/(1+4.*eps)
    dD1_1_2=(1+100*(eps-0.005)+0.25)/(1+4.*(100*(eps-0.005)+0.25))
    dD2_1=dD1_1 

    dD1_2=(1+eps)/(eps*(1+a2)**2+1)
    dD2_2=a2*dD1_2

    dD1_3=(1+eps)/(eps*(1+a3)**2+1)
    dD2_3=a3*dD1_3

    fig=plt.figure(figsize=(5,5)) 
    ax=fig.add_axes([0.1,0.1,0.8,0.8]) 
    ax.plot(dD1_1,dD2_1,'o',c='white',markeredgecolor='black',markersize=4.0) 
    ax.plot(dD1_1,dD2_1,    c='black', ls='-',lw=2,label=r'$a=a_1=1$') 
    ax.plot(dD1_1_2,dD1_1_2,    c='black', ls='--',lw=2) 
    ax.plot(dD1_2,dD2_2,'x',c='red') 
    ax.plot(dD1_2,dD2_2,    c='red', ls='--',lw=2,label=r'$a=a_2$') 
    ax.plot(dD1_3,dD2_3,'x',c='blue')
    ax.plot(dD1_3,dD2_3,    c='blue',ls='--',lw=2,label=r'$a=a_3$') 
    ax.text(0.91,0.005,r'$\epsilon=0$')
    ax.text(0.005,1.01,r'$\epsilon=0$')
    ax.text(0.91, 1,   r'$\epsilon=0$')
    ax.text(0.5,  0.61, r'$\epsilon=1/4$')
    ax.text(0.15,  0.25,  r'$\epsilon\rightarrow \infty$')
    plt.xlabel(r'$\delta D_1$') 
    plt.ylabel(r'$\delta D_2$')  
    plt.xlim(0,1.05) 
    plt.ylim(0,1.05)  
    lg=plt.legend(loc='best',framealpha=0.0)  
    lg.get_frame().set_linewidth(0.0)
    plt.savefig('equilibria.pdf',format='pdf')  
    plt.close('all')


    fig=plt.figure(figsize=(5,5)) 
    ax=fig.add_axes([0.1,0.1,0.8,0.8]) 
    ax.plot(eps,a2,label=r'$a_2(\epsilon)$',c='red',     lw=2,ls='--') 
    ax.plot([0,.25],[1,1], label=r'$a_1(\epsilon<1/4)$', c='black',lw=2) 
    ax.plot([.255,.3],[1,1],label=r'$a_1(\epsilon>1/4)$', c='black',lw=2,ls='--') 
    ax.plot(eps,a3,label=r'$a_3(\epsilon)$',c='blue',    lw=2,ls='--') 
    ax.set_yscale('log')
    plt.xlabel(r'$\epsilon$') 
    lg=plt.legend(loc='best') 
    lg.get_frame().set_linewidth(0.0)
    plt.savefig('slopes.pdf',format='pdf') 
